# Supplementary material for: Transmission-Blocking Vaccines against Schistosomiasis Japonica
Source: Int J Mol Sci. 2024 Jan 30;25(3):1707. doi: 10.3390/ijms25031707 (PMC10855202; doi:10.3390/ijms25031707)
Supplement: Supplementary file 1 [file ijms-25-01707-s001.zip]

Archive with 1 entries (1 files):
- ijms-2814849-supplementary.pdf
